# Supplementary material for: Nystagmus and Vertigo During Aural Toilet Using Microsuction
Source: Audiol Res. 2025 Mar 19;15(2):33. doi: 10.3390/audiolres15020033 (PMC11932242; doi:10.3390/audiolres15020033)
Supplement: Supplementary file 1 [file audiolres-15-00033-s001.zip]

Archive with 1 entries (1 files):
- Supplemental video 1.avi
